# Supplementary material for: Investigating causal pathways in severe falciparum malaria: A pooled retrospective analysis of clinical studies
Source: PLoS Med. 2019 Aug 23;16(8):e1002858. doi: 10.1371/journal.pmed.1002858 (PMC6707545; doi:10.1371/journal.pmed.1002858)
Supplement: S1 Table — HCT, haematocrit; SB, serum bilirubin; SBP, systolic blood pressure; SC, serum creatinine; UO, urine output. (XLSX) [file pmed.1002858.s004.xlsx]

## Sheet: S1_Table
Study (reference)	Prostration	Coma GCS	Coma BCS	Seizures	Shock	Acidosis (SBD)	Acidosis (HCO3-)	Acidosis (Lactate)	Anaemia	Jaundice	AKI	Parasitaemia	Glucose	Respiratory distress or Pulmonary oedema
Core Malaria (24)	Prostration	<11	<3		SBP <80 mm Hg	8 mmol/L	< 15 mmol/L	> 5 mmol/L	<15% for<12years; <20% for >12 years	SB > 50 umol/L; Pf >10^5 per uL	SC>265 umol/L; BUN >20 mmol/L	>10%	<2.2 mmol/L	Radiologically confirmed or SpO2 <92% on room air
Core Malaria (23)		<11		2 in 24h	SBP <80 mm Hg, cool extremities		< 15 mmol/L	> 4 mmol/L	Hct <20%; Pf>105 per uL	SB > 3 mg/dL; Pf >10^5 per uL	SC >264 umol/L	>10%	<2.2 mmol/L	Pulmonary Oedema
Core Malaria (22)		<11	<3
AQUAMAT (28)		<11	<3		SBP <70 mm Hg; cool extremities	> 3.3 mmol/L			Hb <5 g/dL; Pf >10^5 per uL	Visible jaundice; Pf >10^5 per uL	BUN > 10 mmol/L	>10%	<3 mmol/L	Costal indrawing, use of accessory muscles, nasal flaring, deep breathing or severe tachypnoea
AAV (26)		<11			SBP <80 mm Hg, cool extremities	> 10 mmol/L	< 15 mmol/L	> 4 mmol/L	Hct <20% Pf >10^5 per uL	SB > 50 umol/L; Pf >10^5 per uL	SC >250 umol/L	> 5x 10^5 per uL	<2.2 mmol/L
Core Malaria (20)		<11		Repeated	SBP <80 mm Hg, cool extremities		< 15 mmol/L	> 4 mmol/L	Hct <20% Pf >10^5 per uL	SB > 3mg/dL; Pf >10^5 per uL	SC >264 umol/L	>10%	<2.2 mmol/L	ARDS
SEAQUAMAT (5)		<11	<3		Low blood pressure; cool peripheries		< 15 mmol/L		Hct <20% Pf >10^5 per uL	Visible jaundice; Pf >10^5 per uL	BUN >17 mmol/L	>10%	<2.2 mmol/L	>32 BPM
Core Malaria (21)		<11			SBP <80 mm Hg, cool extremities		< 15 mmol/L	>4 mmol/L	Hct <20% Pf >10^5 per uL	SB > 50 umol/L; Pf >10^5 per uL	SC 264 umol/L UO 400 mL/24h	>10%	<2.2 mmol/L
AQ (27)		<11			SBP <80 mm Hg, cool extremities				Hct <20% Pf >10^5 per uL	SB> 2.5 mg/dL; Pf >10^5 per uL	SC >250 umol/L; UO <400 mL/24h	>10%	<2.2 mmol/L
